# Supplementary material for: Neurturin regulates the lung-resident macrophage inflammatory response to viral infection
Source: Life Sci Alliance. 2020 Oct 5;3(12):e202000780. doi: 10.26508/lsa.202000780 (PMC7556752; doi:10.26508/lsa.202000780)
Supplement: Supplementary file 1 [file LSA-2020-00780_SdataFS1.xlsx]

## Sheet: FigS1A
FigS1A
	Bcl2	Cbln1	Fgfr1	Gfra1	Gfra2	Il1b	Il1r1	Il6	Lif	Mt3	Myc	Nrg1	Nrg4
	5.2503	86.2469	21.5319	8.3247	258.747	19.9097	7.5339	125.14	12.5655	88.7946	8.9222	44.7992	7.947

## Sheet: FigS1B
FigS1B
	Adcyap1r1	Cntfr	Crhr2	Cx3cr1	Cxcr4	Galr2	Hcrt	Hcrtr2	Il10	Il6ra	Mc2r	Mef2c	Npy	Npy1r	Npy2r	Npy4r	Ntf3	Tro
	5.87889	13.9276	6.25391	25.7069	6.19195	10.2249	10	6.34921	24.6914	6.68449	6.14628	10.1937	17.0648	5.62746	7.36377	5.81734	11.0742	5.92768

## Sheet: FigS1C
FigS1C
	GFRα2	RET	Nrtn
	53.6994	0.032083	0.227524
	70.4244	0.020106	0.073415
	24.0867	0.005894	0.041802
	29.6228	0.048599	0.106204
	36.3492	0.089358	0.124014

## Sheet: FigS1D
FigS1D
	GFRα2	RET	Nrtn
	0.302585	0.030937	0.093679
	0.157542	0.023175	0.231746
	0.380113	0.028365	0.253332

## Sheet: FigS1E
FigS1E
	GFRα2	RET	Nrtn
	10.543	2.72063	0.000225
	15.22	0.554821	0.000238
	5.36898	0.344883	0.000172
