# Supplementary material for: Neurturin regulates the lung-resident macrophage inflammatory response to viral infection
Source: Life Sci Alliance. 2020 Oct 5;3(12):e202000780. doi: 10.26508/lsa.202000780 (PMC7556752; doi:10.26508/lsa.202000780)
Supplement: Supplementary file 4 [file LSA-2020-00780_SdataFS3.xlsx]

## Sheet: FigS3A
FigS3A
	UT	polyI:C	LPS	R848
	4.36532	1913.61	1.17472	1.62338
	0.243299	3513.29	1.69429	2.3468
	0.941551	1527.47	0.621767	0.839005

## Sheet: FigS3B
FigS3B
	UT	polyI:C	LPS	R848
	2.37882	80878.7	2.31622	15.8253
	0.7215	77773.4	1.7897	12.2241
	0.582644	49637.9	0.233247	0.501598

## Sheet: FigS3C
FigS3C
	UT	polyI:C
	1.63197	2.31079
	0.499591	0.645162
	1.22651	3.09583

## Sheet: FigS3D
FigS3D
	UT	IFNα	IFNβ	IFNγ	IFNλ
	1	0.529708	0.509578	1.68834	1.22731
	1.1998	0.300612	0.199762	1.48987	1.74392
	0.619015	0.512467	0.507364	1.83615	1.33522

## Sheet: FigS3E
FigS3E
		UT			IFNα			IFNβ
	RET	3.673	0.908	7.21	13.355	32.944	18.951	19.376	65.062	31.479
	RET51	1.644	0.65	0.188	6.949	18.585	10.753	11.969	35.766	17.005
	RET9	0.632	0.917	0.503	3.157	10.346	7.96	7.246	23.287	9.386

## Sheet: FigS3F
FigS3F
