# Supplementary material for: Neurturin regulates the lung-resident macrophage inflammatory response to viral infection
Source: Life Sci Alliance. 2020 Oct 5;3(12):e202000780. doi: 10.26508/lsa.202000780 (PMC7556752; doi:10.26508/lsa.202000780)
Supplement: Supplementary file 7 [file LSA-2020-00780_SdataF3.xlsx]

## Sheet: Fig3A
Fig3A

## Sheet: Fig3B
Fig3B
	Without Nrtn			With Nrtn
	-/-	PolyI:C	IFNβ	-/-	PolyI:C	IFNβ
	0.839972	0.306067	0.034446	0.378657	0.849781	0.138074
	0.571171	0.539031	0.151342	0.536878	0.77555	0.493499
	0.46399	0.403089	0.210233	0.434278	0.781281	0.250567

## Sheet: Fig3C
Fig3C

## Sheet: Fig3D
Fig3D
	UT	AD80	Nrtn	Nrtn + AD80
	0.810937	0.116892	0.366181	0.119983
	0.581656	0.273423	0.728989	0.200409
	0.440453	0.213717	1.05468	0.281009
	0.997547	0.583742	1.169	0.443092

## Sheet: Fig3E
Fig3E
	UT	AD80	Nrtn	Nrtn + AD80
	0.898255	0.435073	1.07745	0.356342
	1.69373	0.965807	1.84005	1.00985
	1.8892	1.19979	2.05743	1.50999
	1.30656	1.03255	1.52793	1.00871

## Sheet: Fig3G
Fig3G	% Degraded Area per cell			% Degraded Area per cell area
	Poly(IC)	Poly(IC) + Neuturin		Poly(IC)	Poly(IC) + Neuturin
	115.244	84.032		118.926	85.9482
	112.227	107.257		97.6342	93.5021
	104.803	65.8242		116.902	52.0378
	84.0429	72.821		94.6474	65.1562
	100.381	92.8928		101.135	108.187
	117.076	64.3811		108.414	76.8092
	66.2276	87.4362		62.341	79.7011
	67.3019	37.6498		80.2155	67.7824
	66.8107	33.4447		56.6987	43.1013
	136.044	52.0669		146.017	53.5118
	150.534	94.5313		142.202	103.39
	84.4086	85.4085		78.9077	134.273
	102.39	77.0853		143.736	104.786
	73.8665	162.79		76.4228	151.111
	73.3614	127.061		77.8731	80.8926
	228.975	83.5592		156.063	113.634
	16.3087	31.8508		41.8645	40.3722
		29.7757			41.0569
		51.58			70.6262
	208.873	102.822		168.335	83.0003
	129.379	90.7188		141.071	74.9215
	56.6052	88.7587		75.6708	65.1293
	123.886	56.8466		100.802	44.7692
	78.2746	63.9313		105.434	57.8025
	123.657	88.4854		133.153	71.325
	123.855	75.6477		121.057	66.7988
	142.287	60.1791		144.317	47.0347
	115.729	80.0538		102.073	71.2736
	76.2732	76.6412		74.909	58.2931
	48.1567	89.5397		60.2407	69.7218
	18.763	55.2864		26.6904	52.7412
	54.2606	51.2519		46.247	60.2757
		106.8			113.401
