# Supplementary material for: Neurturin regulates the lung-resident macrophage inflammatory response to viral infection
Source: Life Sci Alliance. 2020 Oct 5;3(12):e202000780. doi: 10.26508/lsa.202000780 (PMC7556752; doi:10.26508/lsa.202000780)
Supplement: Supplementary file 8 [file LSA-2020-00780_SdataF4.xlsx]

## Sheet: Fig4A
Fig4A

## Sheet: Fig4B
Fig4B
	PolyI:C	PolyI:C + Nrtn
	0.491497	0.299877
	0.564401	0.192159
	0.425651	0.338546

## Sheet: Fig4C
Fig4C

## Sheet: Fig4D
Fig4D
	UT	AD80	Nrtn	Nrtn + AD80
	0.517566	1.03827	0.439704	0.712485
	0.399911	0.837051	0.435297	1.05728
	0.275776	0.549423	0.134097	0.411787
			0.179524	0.512338
			0.282247	0.582182
			0.407868	0.679155
			0.569003	0.845549

## Sheet: Fig4E
Fig4E
	UT	AD80	Nrtn	Nrtn + AD80
	0.317251	0.449989	0.39639	0.429168
	0.171259	0.327622	0.166031	0.228218
	0.450695	0.562471	0.301085	0.520013
			0.125196	0.296091
			0.093446	0.149094
			0.111805	0.160041
			0.146716	0.387828
