# Supplementary material for: Neurturin regulates the lung-resident macrophage inflammatory response to viral infection
Source: Life Sci Alliance. 2020 Oct 5;3(12):e202000780. doi: 10.26508/lsa.202000780 (PMC7556752; doi:10.26508/lsa.202000780)
Supplement: Supplementary file 11 [file LSA-2020-00780_TableS1.xlsx]

## Sheet: Sheet1
	Healthy	COPD
n	13	18
Age	68 (9)	68 (7)
Sex (M/F)	8/5	8/10
FEV1	2.54 (0.56)	1.85 (0.61)
FEV1% predicted	89.8 (19.0)	75.7 (18.7)
FVC	3.55 (0.81)	3.22 (0.97)
FEV1/FVC ratio	0.72 (0.073)	0.58 (0.11)
Smoking status (ex/current)	8/5	8/10
Pack year history	28.5 (14.0)	39.4 (15.3)
Table S1. Chronic obstructive pulmonary disease patient demographics. Data Information: Data are shown as mean ± SD. FEV1, forced expiratory volume; FVC, forced vital capacity.
